# Supplementary material for: Theoretical Study of Hydroxylation of α- and β-Pinene by a Cytochrome P450 Monooxygenase Model
Source: Int J Mol Sci. 2023 Mar 8;24(6):5150. doi: 10.3390/ijms24065150 (PMC10048887; doi:10.3390/ijms24065150)
Supplement: Supplementary file 1 [file ijms-24-05150-s001.zip]

Archive with 1 entries (1 files):
- ijms-2195006-supplementary.pdf
